# Supplementary material for: Coexistence of Superconductivity and Magnetic Ordering in the In–Ag Alloy Under Nanoconfinement
Source: Nanomaterials (Basel). 2024 Nov 7;14(22):1792. doi: 10.3390/nano14221792 (PMC11597133; doi:10.3390/nano14221792)
Supplement: Supplementary file 1 [file nanomaterials-14-01792-s001.zip]

Archive with 1 entries (1 files):
- nanomaterials-3283909-supplementary.pdf
